# Supplementary material for: The behaviour of random forest permutation-based variable importance measures under predictor correlation
Source: BMC Bioinformatics. 2010 Feb 27;11:110. doi: 10.1186/1471-2105-11-110 (PMC2848005; doi:10.1186/1471-2105-11-110)
Supplement: Additional file 3 — Supplementary Table 1. [file 1471-2105-11-110-S3.TXT]

Predictor	True Value	Member of	Full Model:	Full Model:	Single Model:	Single Model:
				Correlated	Bias	 	95% Coverage	Bias	 	95% Coverage
				Group
X1		0		T		0.001492256	95.4		0.000215764	96.0
X2		0		T		0.00039593	93.8		0.000131014	95.6
X3		0		T		-0.001405003	94.4		-5.25E-05	95.8
X4		0		T		-0.000418735	92.8		4.31E-05	95.0
X5		0		F		-4.98E-05	93.6		-9.04E-05	93.6
X6		0		F		-0.000175661	95.8		-0.000205494	96.0
X7		0		F		-0.000368489	96.6		-0.000383724	96.8
X8		0		F		-1.74E-05	96.4		-1.85E-05	96.4
X9		0		F		-0.000883878	94.4		-0.000940563	94.4
X10		0		F		-0.000272916	93.8		-0.000253771	93.6
X11		0		F		0.000170565	93.8		0.00016927	94.0
X12		0		F		0.000403217	93.8		0.000428742	94.2
