# Supplementary material for: The behaviour of random forest permutation-based variable importance measures under predictor correlation
Source: BMC Bioinformatics. 2010 Feb 27;11:110. doi: 10.1186/1471-2105-11-110 (PMC2848005; doi:10.1186/1471-2105-11-110)
Supplement: Additional file 4 — Supplementary Table 2. [file 1471-2105-11-110-S4.TXT]

Predictor	True Value	Member of	Full Model:	Full Model:	Single Model:	Single Model:
				Correlated	Bias	 	95% Coverage	Bias	 	95% Coverage
				Group
X1		5		T		0.00093		94.8		6.31		0.0
X2		5		T		-0.00059	97.2		6.31		0.0
X3		2		T		-0.0013		94.8		9.02		0.0
X4		0		T		0.00103		96.4		10.81		0.0
X5		-5		F		6.60E-04	96.2		-0.015		94.2
X6		-5		F		0.00027		95.4		-0.017		94.0
X7		-2		F		-0.00036	93.8		-0.0016		95.6
X8		0		F		-5.30E-04	95.8		-0.0051		93.4
X9		0		F		0.00018		92.4		-0.012		94.0
X10		0		F		0.00025		94.4		0.013		95.8
X11		0		F		-0.00034	95.6		0.0096		94.4
X12		0		F		4.86E-07	95.6		0.0044		95.8
